# Supplementary material for: E3 ligases MAC3A and MAC3B ubiquitinate UBIQUITIN-SPECIFIC PROTEASE14 to regulate organ size in Arabidopsis
Source: Plant Physiol. 2023 Oct 18;194(2):684–97. doi: 10.1093/plphys/kiad559 (PMC10828200; doi:10.1093/plphys/kiad559)
Supplement: kiad559_Supplementary_Data [file kiad559_supplementary_data.zip]

Archive with 2 entries (2 files):
- PP2023RA00938R1_Merged_Decision_Summary_PDF.pdf
- PP2023RA00938R1_Supplemental_Figures_1_8 and Tables_1_3.pdf
